# Supplementary material for: Hierarchical organization and assembly of the archaeal cell sheath from an amyloid-like protein
Source: Nat Commun. 2023 Oct 23;14:6720. doi: 10.1038/s41467-023-42368-2 (PMC10593813; doi:10.1038/s41467-023-42368-2)
Supplement: Supplementary file 11 — Source Data [file 41467_2023_42368_MOESM11_ESM.xlsx]

## Sheet: figure 1d
	2mer	3mer	4mer	5mer	6mer	Sum	2	3	4	5	6
tomo1	1	4	51	3	1	60	1.66667	6.66667	85	5	1.66667
tomo2	0	6	46	5	0	57	0	10.5263	80.7018	8.77193	0
tomo3	0	10	60	6	0	76	0	13.1579	78.9474	7.89474	0
tomo4	0	4	39	11	0	54	0	7.40741	72.2222	20.3704	0
tomo5	0	12	43	9	0	64	0	18.75	67.1875	14.0625	0
tomo6	0	10	38	7	0	55	0	18.1818	69.0909	12.7273	0
tomo7	0	15	59	12	0	86	0	17.4419	68.6047	13.9535	0
tomo8	0	1	31	13	0	45	0	2.22222	68.8889	28.8889	0
tomo9	0	3	58	9	0	70	0	4.28571	82.8571	12.8571	0
tomo10	0	3	40	10	0	53	0	5.66038	75.4717	18.8679	0
Average	0.1	6.8	46.5	8.5	0.1		0.166667	10.43	74.8972	14.3394	0.166667
STD	0.316228	4.63801	10.0802	3.2059	0.316228		0.527046	6.12008	6.59847	6.93897	0.527046
Percentage Distribution
	tomo1	tomo2	tomo3	tomo4	tomo5	tomo6	tomo7	tomo8	tomo9	tomo10	Average
2	1.66667	0	0	0	0	0	0	0	0	0	0.166667
3	6.66667	10.5263	13.1579	7.40741	18.75	18.1818	17.4419	2.22222	4.28571	5.66038	10.43
4	85	80.7018	78.9474	72.2222	67.1875	69.0909	68.6047	68.8889	82.8571	75.4717	74.8972
5	5	8.77193	7.89474	20.3704	14.0625	12.7273	13.9535	28.8889	12.8571	18.8679	14.3394
6	1.66667	0	0	0	0	0	0	0	0	0	0.166667
